# Supplementary material for: The Value of the Albumin–Myosteatosis Gauge in Predicting the Postoperative Outcomes of Non-Metastatic Gastric Cancer
Source: Cancers (Basel). 2026 Jul 20;18(14):2333. doi: 10.3390/cancers18142333 (PMC13406968; doi:10.3390/cancers18142333)
Supplement: Supplementary file 1 [file cancers-18-02333-s001.zip]

Archive with 1 entries (1 files):
- cancers-4256811-supplementary.pdf
